# Supplementary material for: The relationship between trust in primary healthcare providers among patients with diabetes and levels of depression and anxiety
Source: PLoS One. 2020 Sep 11;15(9):e0239035. doi: 10.1371/journal.pone.0239035 (PMC7485844; doi:10.1371/journal.pone.0239035)
Supplement: S1 File — (XLSX) [file pone.0239035.s001.xlsx]

## Sheet: Sec_Man1
Center	Sex	Age	Education	Income	Nationality	CCI	Illness_Dur	PHQ1	PHQ2	PHQ3	PHQ4	PHQ5	PHQ6	PHQ7	PHQ8	PHQ9	GAD1	GAD2	GAD3	GAD4	GAD5	GAD6	GAD7	HCR1	HCR2	HCR3	HCR4	HCR5	HCR6	HCR7	HCR8	HCR9	HCR10	HCR11	HCR12	HCR13	SILS
R	1	40	1	2	1	2	35	3	3	3	3	3	2	3	3	1	3	1	2	3	0	3	2	3	3	2	1	4	1	4	3	4	0	2	3	4	3
R	1	53	2	1	1	6	18	3	3	3	3	0	0	2	3	0	0	0	0	0	0	3	0	4	4	4	4	4	4	4	4	4	4	4	3	4	1
R	0	61	3	3	1	1	1.5	0	0	0	0	0	0	0	0	0	0	0	0	0	0	0	0	1	4	4	4	4	4	4	4	4	4	4	0	4	5
R	1	35	2	2	1	4	5	3	1	3	0	0	0	1	0	0	3	1	1	3	2	3	3	0	4	4	4	4	4	4	4	4	4	4	4	4	5
R	1	59	1	3	1	2	1	3	3	3	3	0	1	1	3	0	1	0	0	3	0	1	0	1	1	2	2	4	2	4	2	3	0	2	2	4	1
R	1	44	1	1	1	1	8	3	3	3	3	1	1	3	3	1	3	2	1	0	0	3	3	1	1	1	4	4	4	4	3	4	0	3	4	3	1
R	1	52	4	6	1	2	5	0	1	0	1	2	1	1	1	0	2	0	2	3	3	1	1	4	4	4	4	4	4	4	4	4	4	4	4	2	5
R	1	68	0	2	1	6	12	0	3	3	3	3	0	0	3	0	3	2	2	1	0	3	0	3	3	4	3	4	4	4	4	2	0	4	3	4	1
R	1	60	0	3	1	3	22	1	1	3	3	0	0	0	3	0	0	2	2	1	0	0	0	3	3	3	3	4	4	4	3	3	0	3	4	4	1
R	1	48	3	3	1	3	5	0	0	3	1	3	0	0	0	0	1	0	1	3	0	0	0	4	4	4	4	4	4	4	4	4	4	4	4	4	5
R	1	45	1	3	1	1	10	0	0	0	0	0	0	0	0	0	0	0	0	0	0	0	0	2	3	4	4	4	3	4	1	4	4	4	4	4	1
R	0	59	2	2	1	3	6	0	0	1	1	0	0	0	0	0	0	1	0	0	1	0	0	1	4	4	4	4	4	4	4	4	4	4	4	4	5
R	0	58	2	5	1	2	7	0	0	0	0	0	0	0	0	0	0	0	0	0	0	0	0	4	4	4	4	4	4	4	4	4	4	4	4	4	3
R	0	75	0	1	1	4	20	3	3	2	3	1	1	1	3	0	3	1	1	0	1	3	0	1	2	1	1	2	3	2	2	4	0	0	3	2	1
R	1	50	3	5	1	4	3	2	2	3	3	3	3	2	3	0	3	1	1	3	0	3	0	2	2	2	1	4	2	4	2	4	3	0	3	3	3
R	1	54	1	1	1	2	5	0	1	0	0	0	0	1	0	0	0	0	0	0	0	0	0	1	3	3	3	4	4	4	3	4	3	4	4	4	5
R	0	60	2	3	1	3	25	0	0	2	0	2	0	1	0	0	1	0	0	0	0	1	1	0	1	0	0	1	0	0	0	1	4	4	0	4	5
R	1	53	2	3	1	2	2	3	2	0	2	0	2	2	3	2	3	1	3	0	0	3	3	2	2	2	2	2	2	3	2	4	1	3	2	4	5
R	0	45	1	1	1	3	0.4	3	3	3	3	0	0	0	0	0	1	0	0	0	0	0	1	4	4	4	4	4	4	4	4	4	4	4	4	4	5
R	1	51	1	2	1	2	3	0	1	1	3	0	0	3	3	0	3	0	0	1	1	3	1	3	3	3	3	4	3	4	3	4	2	3	4	4	4
R	1	45	3	3	1	1	1	2	0	2	0	0	0	0	0	0	0	0	0	0	0	0	0	0	4	4	4	4	4	3	3	2	4	4	4	4	5
R	1	44	3	2	1	1	10	1	3	3	3	0	1	1	0	0	3	3	3	3	3	3	3	4	4	4	4	4	4	4	4	4	4	4	4	4	5
R	0	67	1	2	1	4	30	0	0	0	1	0	0	0	0	0	0	0	0	0	0	1	0	4	4	4	4	4	4	4	4	4	4	4	4	4	2
R	0	34	4	4	1	2	1.5	0	0	0	0	0	0	0	0	0	0	0	0	0	0	0	0	0	1	2	3	4	2	4	0	4	3	0	0	0	5
R	1	56	4	5	1	6	12	0	0	3	3	2	0	0	2	0	0	0	0	0	0	0	0	3	4	4	4	4	4	4	4	1	0	2	4	4	5
R	1	73	0	1	1	4	20	1	0	0	2	0	0	1	3	0	3	3	3	3	3	3	0	1	1	4	1	4	0	4	2	4	4	4	2	4	1
R	1	51	0	1	1	2	30	2	1	3	3	1	0	0	3	0	1	1	1	2	2	1	0	3	4	4	2	4	3	4	2	2	1	2	2	4	1
R	1	65	0	3	1	3	8	0	0	1	1	0	0	0	0	0	1	0	0	0	0	0	0	0	4	4	4	4	4	4	4	4	4	4	4	4	1
R	1	54	0	1	1	2	10	1	1	0	2	0	0	0	0	0	0	1	0	0	0	1	0	1	2	1	4	3	4	4	4	4	4	4	4	4	1
R	0	38	4	3	1	1	15	2	3	3	1	0	2	1	0	1	2	0	1	3	1	3	2	0	1	4	0	4	0	4	0	0	3	2	0	1	5
R	1	59	0	1	1	3	8	0	0	1	1	0	0	0	0	0	0	0	0	1	0	0	0	1	4	4	4	4	4	4	4	1	4	4	4	4	1
R	1	47	4	3	1	1	21	1	0	3	3	0	0	0	1	0	2	3	3	0	0	3	0	3	3	4	4	4	4	4	4	4	2	3	2	4	5
R	1	61	0	1	1	3	10	1	1	3	3	3	0	3	3	3	2	1	2	2	0	2	3	1	1	1	1	3	0	2	1	1	3	4	4	1	1
R	1	63	0	1	1	3	12.4	0	1	3	3	0	0	1	1	0	1	0	0	3	2	1	1	0	4	3	2	0	2	4	2	2	2	1	3	3	1
R	0	75	3	7	1	4	15	0	3	3	3	3	3	2	3	0	3	3	0	3	0	0	0	0	4	4	4	4	4	4	4	4	4	4	0	4	5
R	0	54	2	2	1	2	4	0	3	3	0	0	0	3	0	0	0	0	0	0	0	0	0	0	4	4	4	4	4	4	4	4	4	4	4	4	5
R	0	53	4	7	1	2	0.3	3	0	1	0	0	0	0	0	0	0	0	0	0	0	0	0	4	4	4	4	4	4	4	4	3	4	4	4	4	4
R	1	69	1	4	1	3	10	3	1	3	3	1	0	0	3	1	0	0	0	3	0	0	0	4	4	4	4	4	4	4	4	4	4	4	4	4	5
R	0	57	3	2	0	2	4	3	3	0	1	1	1	3	0	0	1	1	0	1	1	3	3	0	1	1	0	4	2	4	0	4	4	2	1	0	5
R	0	69	1	4	1	3	4	0	0	2	0	2	0	2	1	0	3	1	1	0	1	3	1	1	0	1	1	0	1	3	2	2	1	0	3	3	1
R	1	58	4	4	1	3	18	0	0	1	2	2	1	3	2	0	2	0	0	0	0	2	0	1	2	2	2	4	2	4	3	2	0	2	3	4	5
R	0	83	0	2	1	6	24	0	0	0	0	0	0	0	0	0	0	0	0	0	0	0	0	0	4	4	4	4	4	4	4	4	4	4	4	4	1
R	0	59	3	4	1	2	14	0	0	3	3	0	1	0	0	0	1	0	0	0	0	0	0	4	2	4	4	4	4	4	4	4	4	4	4	4	5
R	1	54	1	3	1	2	5	0	0	1	1	0	1	0	0	0	2	0	2	0	0	2	0	2	4	4	4	4	4	4	4	4	0	2	3	4	5
R	0	72	3	4	1	4	10	0	0	0	0	0	0	0	0	0	0	0	0	0	0	0	0	4	4	4	4	4	4	4	4	4	4	4	4	4	5
R	0	56	4	3	1	2	13	2	0	1	3	0	2	0	0	0	1	1	3	2	0	3	0	1	1	4	3	1	2	2	2	4	4	4	0	1	3
R	0	55	4	4	1	2	15	0	0	1	1	0	0	1	0	0	0	0	0	0	0	0	0	4	4	4	4	4	4	4	4	4	4	4	4	4	5
R	0	53	4	4	1	2	3	0	0	0	0	0	0	0	0	0	0	0	0	0	0	0	0	3	3	4	4	4	4	4	4	4	4	4	4	4	5
R	0	55	0	2	1	3	10	0	1	0	1	0	0	1	0	0	1	0	0	0	0	1	0	0	4	4	4	4	4	4	4	4	4	4	4	4	1
R	1	59	0	4	1	2	14	0	0	0	1	0	1	0	0	0	0	0	0	0	3	0	0	3	3	3	3	4	4	4	3	4	0	3	3	4	3
R	1	46	4	4	1	1	1	1	0	0	1	2	0	0	1	0	0	0	0	0	0	0	0	1	4	1	4	4	4	1	4	1	4	1	4	4	5
R	1	57	2	3	1	2	4	0	0	3	0	0	0	0	0	0	0	0	0	0	0	0	0	0	4	4	4	4	4	4	4	4	4	4	4	4	5
R	0	56	3	4	1	2	10	1	3	2	3	3	3	2	3	0	3	3	3	2	2	1	2	2	2	4	4	4	4	4	4	4	4	4	4	2	5
R	1	49	4	1	1	1	13	2	1	3	3	2	1	3	3	0	1	1	1	1	0	1	0	4	4	4	4	4	4	4	4	4	0	0	2	4	5
R	1	50	2	2	1	2	6	3	3	3	3	3	3	2	3	3	1	1	3	3	0	1	3	4	2	2	2	4	3	4	4	4	0	2	4	4	5
R	0	61	4	5	1	3	20	0	0	1	0	0	0	0	0	0	1	0	0	0	0	0	0	4	4	4	4	4	4	4	4	4	3	4	4	4	1
R	0	57	2	3	1	2	20	0	0	0	1	3	0	0	0	0	0	0	0	0	0	0	0	4	4	4	4	4	4	4	4	4	4	4	4	4	5
R	1	57	3	2	1	2	17	3	3	3	3	1	2	2	0	0	3	3	3	3	3	3	3	0	1	3	0	4	4	4	4	2	4	4	4	4	5
R	0	73	0	1	1	5	25	0	0	0	0	0	0	0	1	0	0	0	0	0	0	0	0	1	4	4	4	4	4	4	4	4	4	4	4	4	1
R	1	63	3	2	1	3	10	3	2	2	3	3	0	0	2	3	3	0	3	2	0	3	3	0	0	1	3	2	3	3	3	3	3	0	4	0	5
R	0	69	1	4	1	3	4	0	0	2	0	2	0	2	1	0	3	1	1	0	1	3	1	1	0	1	1	0	1	3	2	2	1	0	3	3	1
R	0	65	0	2	1	3	7	1	0	0	3	0	0	0	3	0	3	0	0	0	0	3	0	1	1	1	1	1	2	2	2	2	0	0	4	2	5
R	1	72	0	1	1	4	20	2	2	3	1	2	0	3	3	0	0	0	0	2	0	0	1	4	4	4	4	4	4	4	4	4	4	4	4	4	1
R	1	48	1	2	1	1	18	3	2	3	3	0	1	2	3	0	2	1	2	1	0	2	3	3	3	3	3	4	3	4	3	4	1	1	4	4	5
R	0	57	4	3	1	2	20	1	1	1	1	1	2	0	0	0	1	0	2	0	1	1	0	1	1	1	1	2	3	3	3	4	4	4	0	0	5
R	1	60	1	5	1	4	2	1	1	1	1	1	0	1	0	0	0	1	0	1	0	1	0	1	4	4	1	4	4	4	4	4	4	4	4	4	1
R	1	68	1	3	1	4	31	0	2	0	0	0	0	0	3	0	0	0	0	0	0	0	0	4	4	4	4	0	4	4	4	4	4	4	4	4	2
R	1	37	4	4	1	3	15	3	0	0	1	0	0	0	0	0	1	0	0	0	0	0	0	4	4	4	4	4	4	4	4	2	2	4	4	4	5
R	1	63	2	4	1	3	20	3	3	3	3	3	3	3	3	0	3	3	2	3	3	3	2	4	4	4	4	4	4	4	4	4	3	3	4	4	5
R	1	59	2	1	1	3	21	3	3	1	2	0	0	0	3	0	0	0	1	0	0	1	3	4	4	4	4	4	4	4	4	4	1	4	4	4	5
R	1	48	0	1	1	2	4	3	3	3	1	0	0	3	3	0	3	3	1	0	3	3	1	4	4	4	4	4	0	4	4	1	0	0	4	0	1
R	1	44	1	1	1	2	10	1	2	1	3	3	2	3	0	3	3	2	2	3	0	3	2	2	2	2	3	2	2	3	2	3	0	2	2	3	2
R	0	53	2	2	1	2	10	1	0	0	1	0	0	0	0	0	0	0	0	1	0	0	0	0	4	2	2	3	3	3	4	3	2	2	2	4	5
R	1	59	1	3	1	3	15	3	3	3	3	3	1	2	3	0	3	3	3	3	0	3	1	3	3	3	3	4	4	4	3	4	0	3	2	4	3
R	1	63	0	3	1	3	20	1	2	3	3	1	0	3	3	0	3	0	0	0	0	3	0	1	2	2	2	4	2	4	3	3	1	3	4	4	1
R	1	60	0	1	1	4	10	0	0	3	3	1	0	0	0	0	0	0	0	0	0	0	0	0	4	4	4	4	4	4	4	4	4	4	4	4	1
R	1	74	0	3	1	4	15	1	2	3	1	0	0	0	0	0	0	0	0	0	0	0	0	2	4	4	4	4	4	4	4	4	1	4	4	4	1
R	1	42	3	3	1	1	10	1	2	0	3	1	3	3	2	0	3	0	2	0	0	3	0	1	4	4	4	3	3	4	3	2	4	4	1	3	5
R	1	54	1	1	1	2	6	3	3	3	3	3	3	1	3	3	3	3	3	3	3	3	3	1	1	0	4	4	3	4	4	4	4	2	2	1	1
R	1	62	3	1	0	3	14	0	1	0	0	0	0	0	0	0	1	0	0	0	0	1	0	4	4	4	4	4	4	4	4	4	4	4	0	4	4
R	1	52	4	5	1	2	17	3	3	0	2	0	0	1	0	0	1	0	0	0	0	1	0	2	2	2	3	4	2	4	3	4	0	2	3	4	5
R	1	55	1	1	1	3	7	2	2	3	3	0	2	2	3	0	3	0	0	3	2	3	0	2	2	2	2	2	4	2	3	3	0	4	3	4	3
R	1	48	3	3	1	1	19	3	3	3	3	0	2	3	2	0	2	3	2	1	0	2	0	0	1	1	1	2	3	4	3	4	0	0	4	2	5
R	1	58	0	3	1	3	6	0	1	1	2	0	0	0	3	0	0	0	0	0	0	0	0	3	3	3	3	4	4	4	3	4	3	4	3	4	1
R	1	60	0	2	1	3	24	1	1	3	2	3	0	1	3	1	1	2	2	2	0	1	1	3	3	3	4	4	4	4	4	4	0	3	4	3	3
R	1	57	0	1	1	2	10	1	3	1	2	2	0	2	3	0	3	2	2	2	0	3	0	1	3	3	3	3	4	4	4	2	0	3	4	4	1
R	1	52	0	1	1	3	20	2	3	0	3	0	0	1	3	0	1	0	0	1	0	1	0	4	4	4	1	4	4	4	4	4	0	4	4	4	1
R	1	61	2	1	1	3	14	2	2	1	1	0	0	1	3	0	1	1	1	1	0	1	1	4	4	4	4	4	4	4	4	4	1	4	3	4	5
R	1	55	0	1	0	3	10	3	2	3	3	3	3	1	1	0	1	0	2	3	0	3	3	0	4	3	4	4	4	4	4	4	3	4	4	4	1
R	1	41	1	1	1	1	6	3	3	3	3	3	0	0	3	0	3	2	3	3	0	3	3	1	1	1	3	4	3	3	4	4	2	3	4	4	4
R	1	53	0	2	1	3	16	2	2	2	2	0	3	3	3	3	1	1	1	2	2	2	2	4	1	0	0	4	4	4	4	4	0	4	3	4	1
R	1	61	0	1	1	6	20	3	3	3	3	3	1	0	3	0	2	1	2	3	0	2	0	0	4	4	4	4	4	4	4	3	0	2	4	4	2
R	1	63	0	1	1	4	5	1	3	1	1	0	0	0	2	1	1	2	1	1	1	0	1	0	1	4	4	0	4	4	3	4	4	4	3	4	1
R	1	55	0	2	1	2	18	2	2	0	0	0	0	0	3	0	0	0	0	2	0	0	0	2	2	2	1	4	4	4	2	2	0	3	4	4	1
R	0	50	3	2	1	3	4	0	0	0	0	0	0	0	0	0	0	1	0	0	0	1	0	4	4	4	4	4	4	4	4	4	4	4	4	4	5
R	1	56	4	4	1	3	12.4	1	0	1	2	1	1	1	0	0	0	1	0	1	1	1	0	3	3	3	3	4	4	4	3	3	3	3	3	2	3
R	1	29	3	3	1	2	8	0	1	0	1	1	0	1	0	0	1	0	0	0	0	1	0	3	3	4	3	4	3	4	4	4	0	2	4	3	4
R	1	53	2	3	1	3	12	0	2	0	3	0	1	0	3	0	2	0	0	0	0	2	0	1	1	3	1	4	1	4	1	4	0	1	3	2	5
R	1	19	4	3	1	1	9	0	1	0	2	0	0	0	0	0	3	0	3	0	0	3	1	4	4	4	4	4	4	4	4	3	0	1	4	4	5
R	1	60	0	1	1	3	20	1	2	3	3	3	0	3	3	0	1	1	3	1	0	1	1	4	4	4	4	4	2	4	4	4	1	2	4	4	1
R	1	18	3	3	1	1	7	2	1	0	1	0	0	0	0	0	1	0	0	0	0	1	1	1	4	4	4	4	1	4	4	1	0	1	4	4	5
R	1	48	1	2	1	3	3	3	3	2	3	2	0	1	3	0	3	3	2	3	3	3	3	0	1	2	1	3	1	1	3	3	3	3	4	4	3
R	1	54	2	3	1	2	8	0	1	2	2	0	0	0	0	0	1	0	0	1	2	1	0	2	2	3	3	4	4	4	4	4	0	0	4	4	5
R	0	67	0	1	1	3	20	1	0	1	1	2	0	3	0	0	1	1	0	1	0	0	0	4	4	4	4	4	4	4	4	4	4	4	4	0	1
R	1	57	3	2	0	3	28	2	2	1	1	1	0	2	0	2	3	3	3	2	1	2	3	1	4	4	4	4	4	4	4	4	4	4	4	4	5
R	0	64	4	2	0	4	5	0	1	0	2	0	0	0	0	0	0	0	0	0	0	0	0	3	3	4	4	4	4	4	4	4	4	4	4	4	5
R	1	59	3	3	1	2	29	0	1	3	3	1	1	2	2	0	1	0	2	1	0	2	2	1	2	3	2	3	3	3	3	4	3	3	2	4	5
R	0	52	3	4	1	4	7	1	2	0	2	1	2	0	2	0	1	0	0	0	0	2	0	1	1	3	3	2	3	3	3	3	4	4	3	4	5
R	0	41	5	3	1	1	5	1	0	0	1	1	0	0	0	0	1	0	0	0	0	1	0	4	3	4	4	4	3	4	4	3	4	2	0	4	5
R	0	80	0	1	1	5	20	0	0	3	0	0	0	0	3	0	0	0	1	0	0	0	0	0	4	4	4	4	4	4	4	4	4	4	4	4	3
R	0	66	5	7	1	3	25	0	0	0	0	0	0	0	0	0	0	0	0	0	0	0	0	0	4	4	3	4	4	4	4	4	4	3	4	4	5
R	0	67	4	5	1	3	20	0	0	0	0	0	0	0	0	0	0	0	0	0	0	0	0	4	4	4	4	4	4	4	4	4	4	0	4	4	1
R	0	58	4	6	1	2	25	0	0	3	1	3	0	0	0	0	0	0	0	0	0	0	0	1	2	2	3	3	4	3	2	2	3	2	4	4	5
R	0	60	1	4	1	3	5	0	0	2	0	0	0	0	0	0	0	0	0	0	0	0	0	0	4	4	4	4	4	4	4	4	4	4	4	4	5
R	0	60	3	4	1	3	7	0	0	0	1	0	0	0	0	0	0	0	0	0	0	0	0	0	3	4	4	4	3	4	2	4	4	4	4	4	5
R	0	47	4	5	1	2	5	1	1	1	1	0	0	1	0	0	1	0	0	0	0	0	0	3	3	3	3	3	3	3	3	3	3	3	4	4	5
R	0	79	1	1	1	4	29	0	0	0	0	0	0	0	0	0	0	0	0	0	0	0	0	0	4	4	4	4	2	4	4	4	4	4	4	4	5
R	1	57	0	2	1	3	25	0	1	3	3	3	0	2	3	0	3	3	3	2	1	3	1	0	1	1	1	1	2	1	1	1	0	0	4	4	1
R	1	46	4	5	1	2	12	1	0	0	0	3	0	0	0	0	1	0	0	0	0	0	0	4	3	3	4	4	1	4	2	4	4	4	4	4	5
R	0	61	3	4	1	3	20	0	0	0	1	0	0	1	3	0	1	0	0	1	1	1	0	1	2	3	3	3	3	4	3	1	4	3	1	4	5
R	1	49	4	3	1	1	4	1	2	2	2	0	1	1	1	0	2	2	2	2	2	1	2	0	2	2	3	3	3	3	2	2	2	2	3	2	5
R	1	47	4	4	1	1	10	0	1	1	2	0	2	0	2	0	2	0	1	0	0	2	1	3	3	3	3	4	3	4	3	1	0	2	4	3	5
R	0	69	3	2	0	3	10	0	1	0	1	0	1	2	1	0	2	0	1	0	0	1	1	1	4	4	4	4	4	4	4	4	4	4	4	4	5
R	1	53	3	3	1	2	15	3	3	0	3	3	0	2	1	3	3	0	3	3	2	3	0	1	2	2	3	3	3	4	4	4	4	3	0	1	5
R	0	64	5	5	1	3	26	1	0	3	1	0	0	0	0	0	1	0	0	0	0	1	0	0	4	4	4	4	4	4	4	4	4	4	4	4	5
R	0	68	5	5	1	3	20	0	0	0	0	0	0	0	0	0	0	0	0	0	0	0	0	4	4	4	4	4	4	4	4	4	4	3	4	1	5
R	0	49	1	3	1	1	2	0	0	0	0	0	0	0	0	0	0	0	0	0	0	1	0	0	4	4	4	4	4	4	4	4	4	4	4	4	5
R	0	54	2	2	1	2	4	0	3	3	0	0	0	3	0	0	0	0	0	0	0	0	0	0	4	4	4	4	4	4	4	4	4	4	4	4	5
R	0	52	0	3	1	2	12.4	0	1	1	1	1	3	0	2	1	2	1	1	3	0	2	0	4	4	3	4	0	4	4	4	4	4	4	4	4	1
R	1	56	2	4	1	2	4	1	2	0	2	0	2	0	0	0	0	0	0	1	0	0	0	3	3	3	3	3	4	4	4	4	0	4	3	4	5
R	1	69	0	3	1	3	15	1	1	2	3	0	0	1	2	0	3	0	1	0	0	3	0	4	4	4	4	4	1	4	4	4	0	0	2	4	5
R	1	53	0	4	1	2	25	0	0	0	0	0	0	0	0	0	2	0	1	0	0	2	0	0	3	3	1	4	3	4	3	4	0	4	2	3	1
R	0	61	4	4	1	3	7	1	0	0	1	0	0	0	0	0	1	0	0	0	0	0	0	2	4	4	1	4	1	4	4	2	4	4	4	4	5
R	1	51	3	3	1	2	5	3	3	3	3	1	0	0	0	0	1	1	1	1	3	3	0	0	0	0	0	1	4	0	0	0	0	0	0	4	5
R	1	50	3	3	1	2	4	2	1	3	1	0	2	0	1	1	0	1	0	2	0	0	1	3	3	3	3	3	4	4	3	4	0	2	4	4	5
R	1	61	4	4	1	3	12	0	1	0	0	0	0	1	0	0	1	0	0	0	0	0	1	4	4	4	4	4	4	4	4	4	4	4	4	4	5
R	1	49	3	3	1	2	10	3	1	3	3	0	3	1	2	0	0	0	0	0	0	0	0	0	4	4	4	4	4	4	4	4	4	4	4	0	2
R	1	58	0	1	1	2	23	0	2	3	2	0	0	0	0	0	1	0	1	3	0	1	1	4	4	4	4	4	4	4	4	2	4	4	4	4	1
R	0	64	4	1	0	3	3	0	3	3	0	3	3	2	3	3	0	1	3	3	0	0	3	3	4	4	4	4	4	4	4	4	4	4	0	4	5
R	0	52	2	2	1	2	12.4	0	1	3	0	3	0	0	3	3	2	0	1	3	0	3	3	0	4	4	4	4	4	4	1	4	4	4	4	4	5
R	1	53	1	2	1	2	2	3	3	2	3	0	0	2	3	0	3	3	2	3	0	3	2	2	3	3	2	4	2	4	2	2	1	2	4	4	2
R	1	60	0	5	1	3	10	1	0	2	0	0	0	3	3	0	3	0	2	2	0	3	0	2	3	3	3	3	3	3	3	3	0	4	4	3	1
R	1	60	0	1	1	3	18	0	0	2	0	0	0	0	2	0	0	0	0	0	0	0	0	2	4	4	4	4	4	4	4	4	0	4	4	4	1
R	1	55	0	2	1	2	23	0	1	1	1	0	0	2	0	0	1	1	1	0	2	1	0	3	4	4	4	4	3	4	4	4	0	2	4	4	1
R	1	27	3	1	1	1	5	0	3	3	2	3	3	2	3	3	3	3	3	0	1	3	0	4	4	4	4	4	4	4	4	4	0	0	4	4	5
R	1	57	1	3	1	3	12.4	0	1	1	1	1	0	2	0	0	0	0	1	0	0	0	0	1	2	3	3	2	3	3	3	3	3	3	4	3	5
R	1	56	1	1	1	2	2	1	1	2	2	0	1	0	0	0	2	3	3	1	0	2	1	2	2	2	2	3	2	3	2	3	0	2	3	4	3
R	1	41	2	3	1	1	5	3	3	3	3	3	0	1	1	0	2	0	0	1	0	2	0	1	1	3	1	4	1	4	2	4	0	4	4	3	5
R	1	62	0	1	1	3	15	2	2	3	3	3	0	0	2	0	2	0	1	2	0	2	1	3	3	4	4	4	4	4	4	4	0	3	4	4	1
R	0	55	2	4	1	4	25	0	0	0	0	0	0	0	0	0	0	0	0	0	0	0	0	1	3	4	4	4	4	4	4	4	4	4	4	4	5
R	0	69	2	4	1	3	20	3	3	3	3	0	3	3	3	0	3	3	3	3	3	3	3	4	1	1	1	1	1	1	1	1	1	1	1	1	5
R	0	62	4	5	1	4	12.4	0	0	2	3	0	0	0	0	0	0	0	0	0	0	0	0	0	4	4	4	4	4	4	4	4	4	4	4	4	5
R	0	44	2	1	1	1	18	2	2	1	3	3	3	3	1	0	3	1	3	3	2	3	0	0	0	3	4	3	4	2	2	4	4	3	3	1	5
R	1	62	4	4	1	3	17	0	0	1	0	0	0	0	0	0	0	0	0	0	0	0	0	1	2	4	4	4	4	4	4	4	4	4	4	4	5
R	1	56	2	5	1	3	20	3	3	3	3	3	3	3	2	2	0	3	3	3	0	0	0	2	1	1	1	4	1	4	2	4	0	2	4	3	1
R	1	62	0	1	1	3	20	3	3	3	3	0	3	3	3	0	0	0	0	0	0	0	0	4	4	4	4	4	4	4	4	4	0	0	3	4	1
R	1	39	2	1	1	1	6	1	1	0	1	0	0	1	1	0	0	3	3	3	3	3	3	4	4	4	4	4	4	4	4	4	0	4	0	4	5
R	1	55	4	4	1	2	23	0	0	3	2	0	0	0	0	0	0	1	1	1	1	0	0	4	4	4	4	4	4	4	4	4	0	4	0	4	5
R	0	58	2	3	1	2	20	0	0	1	1	0	0	0	0	0	0	0	0	0	0	0	0	4	4	4	4	4	4	4	3	4	4	4	4	4	5
R	1	55	2	3	1	3	12.4	0	1	3	1	1	1	3	1	0	3	0	1	0	0	0	0	4	4	4	1	4	2	4	3	4	4	4	3	4	5
R	1	52	0	1	1	3	12.4	3	1	3	3	3	0	0	0	0	3	3	0	0	0	1	0	4	4	4	4	4	4	4	4	4	4	4	4	4	1
R	1	75	0	2	1	4	12.4	3	3	3	3	3	0	0	0	0	0	1	0	0	1	0	0	0	1	3	4	4	0	4	4	3	0	4	4	4	1
R	1	41	1	1	1	1	5	3	3	3	2	3	0	0	0	1	3	2	2	3	0	3	2	1	1	1	1	4	4	4	4	4	1	2	4	4	5
R	1	32	2	3	1	2	11	2	3	3	3	2	1	0	2	3	2	3	2	2	2	3	3	0	3	3	3	3	3	4	4	4	4	4	4	3	4
R	1	50	4	3	1	3	20	3	3	3	3	3	3	0	1	0	3	2	3	3	2	3	3	0	0	3	0	0	4	0	3	0	4	0	4	4	1
R	1	48	2	2	1	1	1	1	1	3	3	0	0	1	3	0	3	3	3	3	3	3	2	3	1	2	1	3	2	3	1	1	3	2	2	3	5
R	1	68	0	1	1	3	12	3	3	3	3	3	3	3	3	0	3	3	3	3	3	3	3	0	3	4	1	4	1	4	0	0	0	0	4	4	1
R	1	59	4	4	1	2	5	0	0	1	0	0	0	0	0	0	0	0	0	0	0	0	1	0	4	4	4	4	4	4	4	4	4	4	4	4	5
R	1	53	1	4	1	2	10	3	3	3	3	3	0	1	1	0	1	1	1	0	0	1	3	4	4	4	4	4	4	4	4	4	4	4	4	4	5
R	1	42	2	1	0	1	2	2	2	2	1	1	0	1	0	0	1	0	1	1	0	0	0	3	1	2	3	3	3	3	1	1	3	3	0	3	3
R	1	53	0	2	1	3	15	3	3	3	3	0	0	1	0	0	3	1	3	2	1	3	3	3	4	4	4	4	4	4	4	4	4	4	4	4	5
R	0	58	1	2	1	2	12.4	0	3	3	3	3	0	3	3	2	3	3	3	3	2	3	3	0	0	1	0	0	0	4	0	0	1	0	4	0	1
R	1	67	0	1	1	3	11	3	0	0	3	0	0	0	3	0	0	0	0	1	1	0	0	0	0	1	0	4	0	4	0	1	0	0	1	0	1
R	1	53	0	2	1	3	12.4	1	1	3	3	3	0	0	0	0	1	0	0	0	0	1	0	0	4	4	4	4	4	4	4	4	4	4	4	4	1
R	1	43	5	4	1	1	2	1	1	0	1	1	0	0	0	0	1	1	0	0	0	0	1	4	4	4	4	4	4	4	4	4	4	3	4	3	5
R	1	50	4	4	1	2	10	0	0	0	0	0	0	0	0	0	0	0	0	0	0	0	0	1	1	2	3	0	4	4	4	4	4	3	4	4	5
R	1	57	1	1	1	2	13	0	1	1	1	1	0	0	0	0	3	3	3	2	3	3	1	4	4	4	4	4	4	4	3	4	1	4	4	4	5
R	1	55	0	3	1	3	15	3	3	3	3	3	0	1	0	0	1	0	0	0	0	1	0	1	4	4	4	4	4	4	4	4	1	4	4	4	1
R	1	59	2	2	1	2	20	0	2	2	3	2	0	2	2	1	2	0	2	0	0	2	1	2	3	3	3	4	2	4	3	4	0	3	3	3	5
R	0	22	3	2	1	1	2	0	2	3	3	0	0	0	2	0	2	1	2	3	2	2	0	1	4	4	4	4	4	4	4	0	4	4	0	4	5
R	1	66	0	2	1	3	10	0	2	3	3	3	3	0	1	0	0	0	1	1	0	0	0	4	4	4	4	4	4	4	4	4	2	4	4	4	1
R	1	83	0	3	1	3	6	1	0	2	2	0	0	1	1	3	1	1	2	3	2	2	2	0	3	4	4	4	4	4	4	4	4	4	4	2	1
R	0	45	3	1	0	1	12.4	0	0	0	0	0	0	0	0	0	0	0	0	0	0	0	0	4	3	3	1	4	4	4	4	3	1	1	4	4	5
R	0	67	3	2	1	3	12.4	0	0	3	0	3	0	1	0	0	0	0	0	0	0	1	0	0	4	3	1	4	4	4	3	4	4	1	4	4	5
R	0	62	5	6	1	3	27	0	0	1	0	0	0	0	0	0	1	1	1	0	0	0	0	2	3	4	4	4	4	4	4	4	4	1	3	4	5
R	0	58	3	4	0	2	0.4	0	0	0	0	1	0	0	0	0	1	0	0	0	0	0	0	4	4	4	4	4	1	4	3	4	4	4	4	4	3
R	0	62	3	2	1	3	2	0	0	0	0	1	0	1	0	0	1	0	0	0	0	0	0	1	4	4	4	4	4	4	4	4	4	4	4	0	5
R	1	60	0	1	1	4	22	0	1	2	3	1	2	0	2	0	1	0	0	1	0	0	0	2	4	4	4	0	4	4	4	4	4	3	4	4	1
R	1	42	4	4	1	1	3	2	0	2	2	2	0	0	0	0	3	3	3	3	3	3	3	3	4	4	4	4	4	4	4	4	4	4	2	4	1
R	1	53	0	1	1	2	1	1	1	2	1	0	0	0	0	0	1	1	2	3	0	1	0	2	4	4	4	4	3	4	3	4	3	1	0	3	3
R	1	54	4	4	1	2	2	0	1	3	1	2	0	0	0	0	0	0	0	0	0	0	1	4	4	3	3	4	3	4	4	2	1	3	3	4	5
R	1	49	3	3	1	1	21	1	2	3	3	2	1	1	2	0	2	2	2	3	0	2	0	1	1	1	1	4	3	4	1	3	1	0	3	4	5
R	1	57	0	1	1	2	20	3	3	2	1	3	0	0	0	0	0	1	1	3	0	0	0	1	1	4	4	4	1	4	1	1	3	0	4	0	5
R	1	50	4	5	1	3	4	2	1	3	3	1	0	0	3	0	1	1	0	1	0	1	1	1	2	2	2	4	4	4	3	4	0	4	4	3	5
R	1	51	2	4	1	3	10	0	1	1	2	3	2	0	0	0	1	0	0	0	0	0	1	4	4	4	4	4	4	4	4	4	4	4	4	4	5
R	1	48	4	5	1	1	10	3	3	3	3	3	2	1	0	0	1	0	1	2	0	0	1	1	1	2	1	1	1	2	0	1	2	2	4	1	2
R	1	60	0	2	1	4	20	2	3	2	2	0	0	0	3	0	1	2	2	2	1	2	2	1	3	3	3	3	4	4	3	3	3	3	4	3	1
R	1	59	1	4	1	2	20	3	3	3	3	0	0	0	2	0	3	0	3	0	0	3	3	1	4	4	4	4	4	4	4	4	4	4	0	4	3
R	1	57	2	2	1	2	12	2	2	0	3	3	0	0	3	2	3	0	0	3	2	3	0	1	1	1	1	4	2	4	1	1	3	2	1	2	4
R	1	47	1	2	1	1	20	0	0	0	3	0	0	1	0	0	1	1	0	0	0	0	0	4	2	2	4	4	4	4	1	4	4	3	1	4	1
R	1	77	0	1	1	3	10	0	1	3	1	0	0	0	3	0	3	1	3	1	3	3	1	0	1	1	1	4	2	4	2	1	0	1	3	3	1
R	1	61	1	1	1	3	8	0	3	3	0	0	0	1	0	1	3	2	3	3	1	3	3	1	3	3	3	3	4	4	3	2	3	4	4	2	5
R	1	38	4	3	1	1	5	3	3	1	3	3	0	2	2	0	2	2	2	1	1	2	2	0	0	1	1	2	1	2	0	1	2	2	1	0	5
R	0	53	4	5	1	2	8	0	0	0	0	0	0	0	0	0	2	0	0	0	0	1	0	0	3	4	3	4	4	4	3	4	4	2	4	4	5
R	1	59	0	4	1	2	20	0	0	1	2	3	0	0	1	0	2	0	0	3	0	2	3	1	3	3	2	3	3	3	3	3	2	2	4	3	1
R	0	60	4	3	1	3	15	0	0	0	0	0	0	0	0	0	0	0	0	0	0	0	0	3	3	3	4	4	4	4	4	4	4	4	4	4	5
R	1	55	0	1	1	3	13	3	3	3	3	3	3	3	3	0	2	2	2	3	0	2	0	2	4	4	4	4	3	4	4	4	0	2	4	4	1
R	1	48	0	2	1	1	30	3	3	3	1	0	0	1	1	0	0	2	0	0	3	3	3	4	4	4	4	4	4	4	4	1	4	0	0	4	1
R	1	60	0	1	1	4	10	1	2	3	1	3	1	3	2	2	1	2	1	2	2	1	1	3	3	3	3	4	3	4	4	4	0	4	3	4	1
R	1	61	2	4	1	6	12.4	0	0	0	3	0	0	1	0	0	0	0	0	0	0	0	0	4	4	4	4	4	4	4	4	4	3	4	4	4	5
R	1	49	1	3	1	1	15	3	3	3	2	2	0	3	1	0	0	1	1	1	1	0	1	0	4	3	3	4	4	4	4	4	4	4	0	4	1
K	0	52	2	4	0	1	12.4	1	0	0	1	3	3	2	2	1	1	2	2	1	1	2	1	2	2	0	1	4	2	2	1	2	4	0	0	3	2
K	0	29	4	3	1	1	12.4	1	1	2	0	2	2	1	2	1	1	2	2	1	1	0	0	1	1	4	2	2	1	3	1	3	3	2	0	2	1
K	0	69	1	3	1	2	12.4	1	2	1	2	0	1	2	1	2	1	1	0	2	1	2	1	2	3	2	1	3	1	2	1	3	1	1	1	3	3
K	1	48	3	3	1	1	12.4	0	1	0	1	1	2	3	2	1	1	1	2	1	1	0	2	3	1	4	2	3	1	1	1	2	1	3	2	3	3
K	0	39	2	4	1	1	12.4	0	1	1	1	2	2	2	1	2	0	1	1	0	1	2	1	1	1	0	1	2	1	1	0	0	1	1	0	2	2
K	1	59	1	3	1	1	12.4	2	2	2	1	2	2	1	2	1	1	1	0	0	1	0	2	2	0	3	1	0	3	2	1	3	1	3	1	2	4
K	0	49	4	3	1	1	12.4	2	1	2	2	2	1	1	2	2	1	2	1	1	1	1	2	3	1	1	1	3	1	1	0	1	2	2	1	4	2
K	0	45	5	4	0	1	8	0	1	0	1	0	0	0	0	0	0	0	0	1	0	0	0	4	3	3	4	4	4	4	4	4	4	4	0	4	1
K	1	60	3	3	1	2	12.4	1	3	1	1	1	0	3	3	0	1	0	1	0	1	3	1	4	3	3	1	4	3	4	1	4	4	2	2	4	1
K	0	42	3	4	1	1	12.4	0	1	1	1	0	0	0	0	0	2	1	2	1	1	1	0	1	1	2	1	3	3	3	2	3	3	3	1	1	1
K	0	52	3	3	1	2	12.4	2	0	0	1	0	0	1	0	0	1	1	1	0	1	2	0	2	1	1	1	0	1	1	1	3	3	1	0	1	1
K	1	35	1	2	1	1	12.4	0	1	3	3	1	0	3	3	1	3	1	3	1	1	3	3	4	4	4	4	4	4	4	4	4	4	4	0	4	1
K	1	53	5	3	0	1	12.4	1	1	1	1	1	2	0	0	0	2	1	0	1	0	1	1	4	4	3	3	4	4	4	3	4	3	4	1	3	1
K	1	49	3	3	1	1	12.4	1	2	1	1	2	1	2	3	2	1	1	0	0	1	2	2	1	0	1	1	4	4	4	0	2	4	4	3	2	3
K	0	30	4	3	1	1	12.4	1	1	0	0	0	1	0	0	0	0	0	0	0	0	0	1	3	3	1	0	4	4	4	1	3	3	4	3	4	4
K	0	70	1	3	1	3	12.4	1	1	1	1	1	1	0	1	1	2	2	2	2	1	1	1	2	0	1	1	3	3	2	1	4	4	4	2	3	4
K	0	65	1	4	1	2	12.4	0	1	1	1	1	0	0	0	0	0	0	1	1	1	0	0	3	3	3	1	3	3	3	1	2	2	3	2	2	4
K	0	44	4	4	1	1	12.4	0	0	1	1	1	1	1	1	1	1	0	1	1	1	1	1	0	0	0	0	0	0	0	2	0	1	1	1	1	3
K	0	64	4	3	1	2	12.4	0	0	0	1	1	1	1	0	1	0	0	0	0	0	0	0	2	2	2	0	3	0	0	1	2	1	1	1	1	4
K	1	26	4	5	1	1	12.4	0	0	0	1	1	0	0	1	0	0	0	0	1	0	1	2	3	3	3	4	3	3	4	4	3	4	4	0	4	1
K	1	30	2	1	1	1	12.4	0	1	1	1	1	2	1	1	2	1	1	1	1	1	1	0	3	3	2	1	3	3	3	0	0	0	0	1	3	4
K	1	51	3	5	1	1	12.4	1	1	1	1	2	1	2	2	2	2	0	0	1	1	1	2	0	0	0	0	3	3	1	0	4	4	2	1	2	4
K	0	33	4	5	1	1	12.4	1	1	1	1	1	1	2	0	1	3	3	2	3	3	3	1	1	1	1	1	1	1	1	0	1	0	0	1	0	1
K	0	57	2	5	1	1	12.4	1	1	2	2	2	1	2	2	2	0	0	1	0	2	0	0	0	1	1	1	1	1	1	0	2	0	0	0	2	2
K	0	53	1	1	0	2	12.4	2	1	2	2	1	1	3	1	0	0	0	0	3	0	1	1	4	4	4	2	4	3	0	2	1	0	1	2	2	3
K	1	43	1	3	1	1	12.4	3	3	3	3	2	2	2	3	2	2	2	2	2	2	2	2	3	1	1	0	0	0	0	0	4	3	3	1	3	4
K	1	32	2	3	1	1	12.4	1	1	1	1	1	2	1	2	1	1	0	0	0	1	1	0	3	3	0	1	3	2	3	2	1	1	0	1	4	4
K	1	37	4	3	1	1	12.4	0	0	0	0	0	0	0	0	0	0	0	0	0	0	1	0	3	3	3	2	3	3	4	2	4	3	3	2	4	3
K	1	35	1	2	1	1	12.4	0	0	0	0	0	1	1	1	0	1	0	1	0	0	0	1	2	2	2	1	2	2	1	1	2	2	1	1	3	3
K	1	32	3	5	1	1	12.4	1	1	1	1	1	2	2	2	1	2	1	1	2	1	1	1	0	0	0	0	1	1	1	1	3	2	1	1	3	3
K	1	35	3	2	1	1	12.4	0	0	0	0	0	0	0	0	0	0	0	0	0	0	0	0	2	2	3	1	3	3	4	4	4	3	1	0	2	1
K	0	62	4	4	1	3	12.4	0	0	0	0	0	0	0	0	0	0	0	0	0	0	0	1	1	1	0	0	2	2	2	1	2	2	3	2	3	3
K	1	69	1	1	1	3	12.4	0	1	1	1	2	2	3	1	0	3	2	3	3	0	3	3	0	2	2	2	3	4	4	4	3	1	2	0	3	4
K	0	39	4	4	1	1	12.4	1	1	1	1	0	0	0	1	0	0	1	0	0	0	0	0	3	2	1	0	0	0	0	0	2	2	3	2	3	1
K	1	40	4	4	1	1	12.4	0	0	0	0	0	0	0	0	0	0	0	0	0	0	0	0	4	3	3	1	4	4	4	3	3	0	1	0	2	1
K	0	55	4	5	1	2	12.4	0	0	0	0	0	0	0	0	0	0	0	0	0	0	0	0	4	4	4	3	0	4	4	4	4	4	3	0	3	1
K	0	54	4	3	1	1	12.4	1	1	1	1	1	1	1	2	1	1	1	2	1	1	1	1	3	1	1	1	1	1	2	2	3	3	3	2	2	4
K	0	46	3	3	1	1	12.4	0	0	0	0	0	0	0	0	0	1	1	1	1	0	0	1	1	1	1	1	2	1	2	1	3	3	3	1	3	4
K	0	60	4	3	0	3	12.4	1	0	1	2	0	1	1	0	1	0	1	0	1	0	1	0	2	4	4	2	4	4	4	4	4	4	4	3	4	1
K	0	54	4	4	1	2	20	0	0	1	1	0	0	0	0	0	0	0	0	1	1	1	0	1	2	3	4	4	4	4	2	4	4	4	4	4	1
K	1	45	2	3	1	1	12.4	1	1	1	1	1	0	0	0	0	1	1	1	1	1	0	0	0	0	2	1	2	2	1	1	2	3	3	1	3	4
K	0	62	2	5	1	3	12.4	1	1	1	1	1	0	0	0	0	0	1	0	1	1	1	1	1	1	1	0	2	1	3	1	3	3	1	1	3	3
K	0	40	4	5	1	1	12.4	1	0	0	0	1	1	1	1	1	0	0	0	0	0	0	0	0	0	0	0	0	0	0	0	1	1	0	1	3	4
K	0	60	1	2	1	2	12.4	2	2	2	2	2	1	2	1	2	2	2	2	2	2	2	1	3	2	2	1	2	2	2	1	2	2	3	2	2	4
K	0	45	2	5	1	1	12.4	1	1	1	0	0	0	0	1	0	1	0	0	0	1	1	1	1	2	2	2	3	3	3	1	3	3	1	1	3	3
K	0	49	4	3	1	1	12.4	0	0	0	0	1	0	1	0	0	1	0	0	1	0	1	0	0	2	3	1	4	2	3	2	1	0	2	2	0	2
K	1	25	4	3	1	1	12.4	0	1	1	0	1	2	0	0	1	1	0	1	1	2	1	3	0	0	0	0	0	4	1	2	2	2	1	3	2	1
K	1	36	5	6	1	1	12.4	0	0	0	0	0	0	0	0	0	0	0	0	0	0	0	0	0	0	0	0	1	1	2	4	3	1	0	2	1	1
K	1	76	3	4	1	6	12.4	0	2	0	2	0	0	1	3	0	1	1	1	1	0	1	0	3	3	3	4	4	4	4	4	3	2	3	0	3	1
K	0	38	4	4	1	1	12.4	0	0	1	0	1	0	0	0	0	0	0	0	0	1	0	2	3	3	3	2	3	4	4	2	4	4	4	0	4	1
K	0	35	0	5	1	1	12.4	0	0	0	0	0	0	0	0	0	0	0	0	0	0	0	0	3	3	4	4	4	4	3	4	4	4	3	1	3	1
K	1	53	5	3	0	1	25	1	1	1	1	1	2	0	0	0	2	1	0	1	0	1	1	4	4	3	3	4	4	4	3	4	3	4	1	3	1
K	0	52	2	2	1	2	12.4	0	2	1	2	1	1	2	2	0	2	1	2	1	1	2	2	0	1	0	0	2	0	0	0	0	0	0	3	2	1
K	1	45	2	1	1	1	12.4	0	0	0	0	0	3	0	0	0	0	0	0	0	0	0	0	0	3	3	2	2	2	2	2	4	2	4	1	3	5
K	1	86	1	2	1	6	12.4	2	3	3	3	3	1	1	1	0	2	0	2	2	1	2	2	3	3	3	2	3	3	0	0	3	3	3	2	4	2
K	0	16	2	1	0	1	12.4	0	1	0	0	0	1	1	1	1	0	1	0	0	1	1	0	3	3	3	2	4	4	4	2	3	4	4	3	4	4
K	0	53	4	6	1	1	12.4	1	1	0	0	3	0	2	0	0	1	0	0	0	0	0	0	1	3	1	1	3	2	3	1	1	1	1	3	1	3
K	1	53.57	3	5	1	2	12.4	1	3	2	2	1	1	2	1	0	1	1	0	1	1	2	2	1	2	2	2	4	4	4	4	4	4	2	1	2	3
K	0	74	4	1	0	4	12.4	0	1	0	1	2	3	1	1	0	0	0	0	0	0	0	3	3	4	3	2	4	4	4	4	4	4	4	0	4	1
K	1	50	3	3	1	1	12.4	0	0	0	0	0	0	0	0	0	1	0	1	1	0	1	0	0	4	3	3	4	4	4	4	4	0	4	0	3	1
K	1	48	4	4	1	1	12.4	0	0	0	0	0	0	0	0	0	0	0	0	0	0	0	0	4	4	4	4	4	4	4	4	4	0	4	0	4	1
K	0	50	3	3	1	1	12.4	0	0	0	0	0	2	0	0	0	1	1	1	0	0	1	0	2	2	2	2	0	3	3	2	3	4	2	0	0	5
K	0	55	1	4	0	1	12.4	0	1	0	0	0	0	2	0	0	0	0	1	0	0	0	0	2	0	2	2	0	0	0	0	0	0	0	0	0	5
K	0	52	2	1	1	1	12.4	0	0	0	1	2	0	0	0	0	0	0	0	0	0	0	0	1	1	2	2	4	4	3	2	4	3	3	2	4	1
K	0	60	1	3	1	2	12.4	2	2	1	2	1	0	2	1	1	2	2	2	1	1	1	1	1	1	1	1	1	1	1	1	1	1	1	1	1	3
K	0	38	3	3	1	1	12.4	0	2	0	1	0	1	1	0	1	1	1	1	1	1	1	1	3	1	1	1	1	1	1	1	1	1	1	1	1	1
K	1	47	2	3	1	1	12.4	0	0	0	0	0	0	0	0	0	1	1	1	1	1	1	1	1	1	1	1	1	1	1	1	1	1	1	1	1	5
K	0	51	2	3	1	1	12.4	3	3	3	3	3	1	0	0	0	2	2	2	2	1	1	1	1	1	1	1	1	1	1	2	3	1	3	2	1	1
K	1	47	3	1	1	1	12.4	1	1	1	2	3	0	1	0	0	1	1	2	1	0	2	1	4	2	4	4	4	4	4	4	4	4	4	0	4	1
K	0	48	3	4	1	1	12.4	1	2	2	2	1	1	2	1	0	2	1	2	2	0	2	1	2	1	1	1	1	1	1	1	1	2	2	2	1	1
K	1	70	0	3	1	3	12.4	1	3	3	2	3	1	1	1	2	2	2	1	1	2	2	1	1	1	1	1	1	1	1	1	1	1	1	1	1	5
K	0	65	4	4	1	2	12.4	0	0	0	0	0	0	0	0	0	0	0	0	0	0	0	0	0	4	4	2	4	4	4	2	4	4	4	0	4	3
K	0	27	1	1	1	1	12.4	2	2	1	1	1	0	1	0	0	0	1	1	0	0	1	2	0	1	0	0	0	1	3	2	4	0	3	0	1	3
K	1	18	2	1	1	1	12.4	0	0	1	0	0	0	0	0	0	0	0	0	0	0	0	0	4	4	4	2	4	4	4	2	4	4	4	3	3	4
K	0	57	4	6	1	1	12.4	0	0	0	0	0	0	0	0	0	1	1	1	1	1	1	1	3	4	4	4	4	3	4	4	4	3	4	0	4	1
K	1	42	4	4	1	1	12.4	3	1	2	2	1	1	2	0	0	3	3	3	2	2	2	0	1	1	1	1	3	1	0	0	0	0	0	3	0	1
K	0	45	5	3	1	1	12.4	0	0	0	0	0	0	2	0	0	0	0	0	0	0	0	0	2	2	2	2	3	3	3	2	2	4	2	1	2	1
K	0	53.57	3	3	1	2	12.4	1	1	2	2	2	1	0	0	0	1	1	0	1	0	2	1	1	3	3	2	3	4	3	1	1	1	2	2	3	3
K	0	48	2	2	1	1	12.4	1	0	1	1	2	0	2	0	0	1	1	0	0	0	1	0	3	4	4	4	4	4	4	4	4	4	3	0	4	4
K	1	40	4	3	1	1	12.4	1	0	1	1	2	0	1	0	0	0	0	0	0	0	0	0	4	4	4	4	4	4	4	4	4	4	3	0	4	4
K	0	65	3	3	1	2	12.4	1	0	1	1	1	1	1	1	0	2	1	0	1	1	1	1	1	0	1	1	0	0	0	0	4	4	4	4	1	2
K	0	60	1	2	1	2	12.4	3	0	0	1	1	0	0	0	0	1	0	0	0	1	0	0	2	1	1	1	1	4	1	1	1	0	1	2	4	1
M	1	45	3	5	1	1	5	0	0	0	0	0	0	0	0	0	0	0	0	0	0	0	0	4	4	4	4	4	4	4	4	4	3	2	0	4	5
M	0	50	4	5	2	1	12	0	2	2	2	2	3	2	0	0	3	2	1	1	0	3	1	0	0	0	0	0	0	0	0	0	0	0	0	0	5
M	1	59	1	2	2	2	15	0	0	0	0	0	0	0	0	0	0	0	0	0	0	0	0	4	4	4	4	4	4	4	4	4	4	4	0	4	3
M	1	56	0	1	2	2	12	1	0	3	2	2	2	3	0	0	1	1	1	1	0	0	0	4	4	4	4	4	4	4	4	3	3	4	0	3	1
M	0	55	4	3	1	2	12	1	0	0	0	1	0	0	0	0	1	0	0	0	0	0	0	4	4	4	4	4	4	4	4	4	2	3	0	2	5
M	0	35	3	3	1	1	12	1	0	0	1	0	1	0	0	0	1	0	0	0	0	0	0	4	3	4	4	4	4	4	3	4	4	3	0	3	3
M	0	50	4	3	1	1	12	0	0	0	0	0	0	0	0	0	0	0	0	0	0	0	0	4	4	4	3	4	4	4	4	4	3	3	4	4	1
M	1	53.66	4	4	1	2	1	0	1	3	1	1	1	1	0	0	1	1	1	2	1	1	1	0	1	0	0	4	4	4	0	4	0	4	1	0	5
M	0	50	4	5	2	3	2.6	0	0	0	0	0	0	0	0	0	0	0	0	0	0	0	0	3	4	4	2	4	4	4	2	1	1	1	2	1	5
M	1	22	4	6	1	2	9	1	1	0	0	0	1	0	0	0	2	0	2	0	0	2	1	2	3	4	4	4	4	4	4	3	2	1	0	4	5
M	0	48	4	7	1	1	17	0	1	2	1	0	0	1	0	0	0	0	0	0	0	1	0	4	4	4	4	4	4	4	4	4	4	4	0	4	5
M	1	20	4	6	1	1	2	1	0	1	0	2	0	1	0	0	1	1	1	1	0	1	1	2	1	3	2	4	4	4	2	3	2	3	1	4	3
M	0	90	0	1	1	5	15	0	2	2	2	2	1	1	1	0	1	2	3	1	1	3	1	2	2	2	1	3	2	4	1	1	1	1	2	1	1
M	0	54	2	1	1	2	24	1	1	2	2	1	0	1	0	0	1	1	0	1	0	1	0	1	4	4	4	4	4	4	4	4	4	4	0	4	5
M	0	52	4	4	1	2	0.6	0	0	0	1	1	0	1	0	0	1	0	0	0	0	0	0	4	3	4	4	4	4	4	4	3	4	4	0	3	4
M	0	45	4	7	1	1	1	1	0	0	0	0	0	0	0	0	0	0	0	0	0	0	0	4	4	4	4	4	4	4	4	4	4	4	0	4	3
M	1	60	1	1	1	2	6	0	0	0	0	1	0	0	0	0	0	0	0	0	0	0	0	0	4	4	4	4	4	4	4	4	4	4	0	4	2
M	1	68	1	1	2	4	5	1	1	0	0	1	0	0	0	0	0	1	0	0	0	0	0	0	4	4	4	4	4	4	4	4	4	4	0	4	1
M	1	67	1	1	1	3	7	1	0	1	1	0	0	0	0	0	1	0	0	0	0	0	0	0	4	4	4	4	4	4	4	3	2	4	0	4	1
M	1	62	1	1	1	3	3	1	1	0	0	0	0	0	0	0	1	0	0	0	0	1	0	1	4	4	4	4	4	4	4	4	4	3	0	4	2
M	0	27	4	1	2	2	12	0	3	3	1	2	0	3	1	0	3	3	3	0	1	3	3	4	4	4	4	4	4	4	4	4	4	4	2	4	5
M	1	45	0	1	1	1	7	0	0	0	0	0	0	0	0	0	0	0	0	0	0	0	0	1	4	4	4	4	4	4	4	4	4	4	0	4	1
M	1	60	0	1	1	3	7	0	0	0	1	0	0	0	0	0	0	0	0	1	0	0	0	0	0	4	4	3	4	4	2	4	4	4	0	4	1
M	1	65	0	1	1	3	3	0	0	1	2	1	0	0	0	0	0	0	1	0	0	0	0	0	4	4	2	4	4	4	4	4	4	4	0	4	1
M	1	52	2	2	1	2	1	0	0	0	1	0	0	0	0	0	1	0	0	0	0	0	0	1	4	4	4	4	4	4	4	4	3	4	0	4	3
M	1	59	3	3	1	6	5	0	0	1	1	1	0	0	0	0	0	0	0	1	0	0	0	1	4	4	4	3	4	4	4	4	4	4	0	1	5
M	1	51	4	7	2	2	12	0	1	1	0	1	1	0	1	0	1	0	0	0	0	1	2	0	1	0	1	2	4	1	1	2	0	0	1	0	5
M	1	55	4	3	1	4	21	0	0	2	0	0	0	0	0	0	0	0	0	0	0	0	0	4	4	4	4	0	4	4	4	4	4	4	0	4	5
M	1	39	1	2	1	2	5	1	1	2	2	2	0	2	1	0	1	1	1	1	1	2	1	0	4	4	1	0	3	3	4	4	2	3	0	3	4
M	1	55	4	1	1	2	3	1	0	3	2	1	0	0	0	0	1	0	0	0	0	2	1	0	4	4	4	0	1	4	3	4	3	3	0	4	1
M	1	60	1	5	1	3	25	0	2	1	1	2	0	1	0	0	0	0	0	0	0	1	0	2	3	3	4	0	0	0	3	4	1	4	0	4	3
M	1	62	3	3	1	3	2	2	1	1	2	1	0	2	0	0	1	0	1	1	1	0	1	3	4	4	4	4	4	4	4	4	4	4	0	4	4
M	1	24	4	7	1	1	18	1	1	3	1	2	1	3	3	0	1	1	1	2	0	2	1	0	1	3	2	4	3	4	1	2	1	0	3	2	5
M	0	52	2	3	1	5	20	1	0	1	1	1	0	0	0	0	1	1	1	0	0	0	0	3	2	1	1	4	3	4	1	2	0	1	2	1	2
M	1	50	4	4	1	2	12	2	1	0	1	1	0	1	1	0	1	0	0	1	0	0	0	1	2	2	1	4	2	4	2	2	1	1	0	1	3
M	1	41	0	1	1	1	12	3	3	3	3	3	3	3	3	3	2	3	3	2	2	3	3	3	2	2	1	2	3	2	1	2	3	1	2	2	1
M	1	71	0	1	1	4	1	0	0	0	0	0	0	0	0	0	0	0	0	0	0	0	0	4	2	4	2	3	1	3	4	4	4	4	2	3	1
M	0	50	4	1	1	2	7	1	1	1	0	0	2	2	2	1	3	3	2	1	1	2	3	3	1	1	1	3	2	3	1	1	1	2	1	2	3
M	1	87	0	1	1	5	5	1	1	1	2	2	0	0	1	1	0	0	1	1	1	0	1	2	1	3	1	2	3	1	2	3	2	2	2	3	1
M	1	62	4	3	1	3	23	2	2	2	2	1	1	0	1	0	0	0	0	1	1	0	1	3	1	2	2	2	3	2	1	3	1	2	2	2	5
M	0	39	4	3	1	1	3	1	0	0	0	0	0	0	0	0	1	0	0	0	0	0	0	4	3	4	4	4	3	4	4	3	3	4	0	1	4
M	1	45	4	2	1	1	12	1	0	3	3	3	0	0	0	0	0	0	0	1	0	2	0	0	3	4	4	4	4	4	4	4	4	4	0	4	3
M	1	74	0	1	1	4	34	0	1	3	3	2	0	3	3	0	3	3	3	3	3	3	3	4	2	4	2	3	1	3	4	4	4	4	2	3	1
M	0	54	4	2	1	2	11	1	1	2	1	1	0	1	1	0	1	0	0	1	0	1	0	4	4	4	2	4	3	4	4	4	4	3	1	3	3
M	0	50	2	2	1	2	12	1	1	1	1	1	1	1	1	1	2	1	1	1	1	1	1	0	0	1	1	1	3	4	2	4	4	4	3	3	1
M	0	55	3	1	1	2	20	1	1	1	0	1	1	1	0	0	1	2	2	2	1	1	0	3	3	2	2	1	1	2	2	3	3	1	1	3	1
M	0	89	4	3	1	4	4	1	2	0	0	0	0	0	1	0	1	2	1	0	1	0	0	3	2	2	1	2	3	2	2	2	3	2	3	2	3
M	1	53.66	4	3	1	2	12	0	0	0	1	0	0	1	0	0	1	0	1	0	0	0	0	2	2	2	2	3	3	3	2	2	2	2	0	2	5
M	1	62	4	3	1	2	12	1	0	1	1	1	0	0	0	0	1	0	0	0	0	1	0	2	2	2	2	2	3	3	2	3	3	2	0	3	2
M	1	56	1	3	1	2	12	2	1	1	1	1	1	2	1	0	0	0	1	1	1	1	0	1	2	2	2	2	2	2	2	2	2	2	0	2	3
M	1	56	3	4	1	2	12	0	0	0	0	0	0	0	0	0	0	0	0	0	0	0	0	2	3	3	2	4	3	4	2	3	4	2	0	2	5
M	0	61	2	3	1	4	12	0	0	1	1	0	0	0	0	0	0	0	0	0	0	0	0	4	4	4	2	4	4	4	4	4	4	4	0	4	4
M	0	58	4	1	1	2	12	2	3	3	1	2	1	0	2	2	1	2	3	3	2	2	2	3	4	4	2	4	3	4	2	3	1	2	0	1	3
M	0	78	1	2	1	4	12	0	0	2	2	3	0	0	0	0	0	0	0	0	0	0	0	4	4	4	4	4	4	4	4	4	4	4	0	4	3
M	1	53.66	3	2	1	2	12	1	0	0	1	1	0	0	1	0	1	1	1	1	1	1	0	2	2	2	2	3	3	4	2	3	4	4	0	2	3
M	0	68	4	7	1	3	20	1	0	2	2	2	0	0	0	0	0	0	0	0	0	0	0	2	4	4	4	4	3	4	4	4	3	3	0	4	5
M	1	50	1	5	1	2	7	0	0	1	1	0	0	0	0	0	1	0	1	1	1	1	0	0	2	2	2	4	2	4	2	2	1	3	1	2	2
M	1	41	4	5	1	1	2	1	1	1	1	0	0	0	0	0	1	0	0	1	0	1	0	2	3	3	3	4	2	4	3	3	2	2	0	3	5
M	1	48	3	4	1	1	3	1	0	1	1	0	0	0	0	0	1	0	0	1	0	1	0	2	4	4	4	4	4	4	4	4	4	3	0	4	5
M	0	53	4	5	1	2	7	1	1	1	1	1	0	1	0	0	1	1	1	1	1	1	0	3	3	4	3	4	3	4	3	3	3	3	0	4	5
M	1	64	1	4	1	3	15	0	0	2	1	0	0	1	0	0	0	0	0	1	0	0	0	2	4	4	3	4	2	4	3	3	3	2	1	3	1
M	1	39	4	5	1	1	4	0	0	0	0	0	0	0	0	0	1	0	0	0	0	0	0	4	4	4	4	4	4	4	4	4	3	2	0	4	5
M	1	53	0	6	1	2	5	2	0	2	2	2	0	2	1	0	1	0	0	1	0	1	0	3	3	3	3	4	3	4	4	3	3	2	1	3	2
M	0	37	3	1	1	1	12	0	0	0	0	1	0	0	0	0	3	2	0	0	0	3	0	1	1	2	1	1	2	2	1	2	0	1	0	0	5
M	1	58	1	1	1	2	12	0	0	1	0	0	0	0	0	0	1	0	1	0	0	0	0	4	4	4	4	4	4	4	4	3	0	3	0	3	5
M	0	65	1	2	1	3	12	0	0	0	0	0	0	0	0	0	0	0	0	0	0	0	0	4	3	4	3	4	4	4	4	4	3	3	0	0	3
M	1	59	0	3	1	2	12	0	1	0	1	0	0	0	0	0	1	0	0	0	0	1	0	4	4	4	3	4	4	4	4	3	3	3	0	4	4
M	1	56	2	3	1	2	22	0	0	0	1	0	0	1	0	0	1	0	0	0	0	0	0	4	3	4	3	4	4	4	3	3	3	3	0	3	3
M	1	54	3	4	1	3	2	2	0	3	3	2	0	1	0	0	0	0	0	0	0	0	0	4	4	4	4	4	4	4	4	4	0	3	0	0	5
M	1	50	1	1	1	2	12	3	3	2	3	1	3	3	2	1	3	2	2	2	1	3	1	2	4	4	4	0	4	4	2	4	3	3	1	3	4
M	1	50	1	2	1	2	12	0	0	1	3	0	0	0	0	0	3	0	0	0	0	1	1	4	4	4	4	4	4	4	4	4	4	4	0	4	3
